# Supplementary material for: Effects of Extraction Process Factors on the Composition and Antioxidant Activity of Blackthorn (Prunus spinosa L.) Fruit Extracts
Source: Antioxidants (Basel). 2023 Oct 23;12(10):1897. doi: 10.3390/antiox12101897 (PMC10604850; doi:10.3390/antiox12101897)
Supplement: Supplementary file 1 [file antioxidants-12-01897-s001.zip]

Archive with 1 entries (1 files):
- antioxidants-2657978-supplementary.pdf
